# Supplementary material for: The Prediction Analysis of Microarray 50 (PAM50) Gene Expression Classifier Utilized in Indeterminate-Risk Breast Cancer Patients in Hungary: A Consecutive 5-Year Experience
Source: Genes (Basel). 2023 Aug 28;14(9):1708. doi: 10.3390/genes14091708 (PMC10530528; doi:10.3390/genes14091708)
Supplement: Supplementary file 1 [file genes-14-01708-s001.zip]

Archive with 1 entries (1 files):
- genes-2497075-supplementary.pdf
